# Supplementary material for: Immersive Molecular Dynamics in Virtual Reality: Increasing Efficiency of Educational Process with Companion Converter for NarupaXR
Source: J Imaging. 2021 Jun 8;7(6):97. doi: 10.3390/jimaging7060097 (PMC8321342; doi:10.3390/jimaging7060097)
Supplement: Supplementary file 1 [file jimaging-07-00097-s001.zip]

Archive with 1 entries (1 files):
- jimaging-1199357-supplementary.pdf
